# Supplementary material for: Molecular defense strategy of volatile organic compound-emitting plants (order Piperales) against herbivorous mammals
Source: Commun Biol. 2025 Dec 1;9:19. doi: 10.1038/s42003-025-09273-4 (PMC12770358; doi:10.1038/s42003-025-09273-4)
Supplement: Supplementary file 3 — Supplementary Data 1 [file 42003_2025_9273_MOESM3_ESM.xlsx]

## Sheet: summary
order	family	genus	the number of species	the number of species with volatiles
Piperales	Aristolochiaceae	Aristolochia	198	19	Detailed reference was in the sheet 1
		Holostylis	1	0
		Isotrema	1	0
		Pararistolochia	7	0
		Thottea	20	0
	Asaraceae	Asarum	124	15
		Saruma	1	1
	Hydnoraceae	Hydnora	8	1
		Prosopanche	4	0
	Lactoridaceae	Lactoris	1	0
	Piperaceae	piper	561	106
		Zippelia	1	0
		Peperomia	389	9
		Macropiper	5	1
		Verhuellia	1	0
		Manekia	5	1
	Saururaceae	gymnotheca	2	0
		saururus	2	0
		houttuynia	1	1
		anemopsis	1	1
			1333	155
Oxalidales	Connaraceae	Agelaea	5	0	Detailed reference was in the sheet 2
		Cnestis	5	1
		Connarus	16	0
		Ellipanthus	6	0
		Cnestidium	1	0
		Hemandradenia	1	0
		Jollydora	3	0
		Manotes	2	0
		Pseudoconnarus	1	0
		Rourea	20	0
		Vismianthus	1	0
		Cephalotus	1	0
	Cephalotaceae	Brunellia	50	0
	Brunelliaceae	Ackama	2	0
	Cunoniaceae	Acrophyllum	1	0
		Aistopetalum	1	0
		Anodopetalum	1	0
		Bauera	3	0
		Caldcluvia	3	0
		Callicoma	1	0
		Ceratopetalum	3	0
		Codia	15	0
		Cunonia	7	0
		Davidsonia	3	0
		Eucryphia	6	1
		Geissois	16	0
		Gillbeea	6	0
		Hooglandia	1	0
		Karrabina	2	0
		Lamanonia	1	0
		Opocunonia	2	0
		Pancheria	6	0
		Platylophus	1	0
		Pseudoweinmannia	2	0
		Pullea	2	0
		Schizomeria	3	0
		Spiraeanthemum	11	0
		Spiraeopsis	3	0
		Vesselowskya	2	0
		Weinmannia	38	0
		Averrhoa	4	1
	Oxalidaceae	Biophytum	7	0
		Dapania	2	0
		Oxalis	393	1
		Sarcotheca	6	0
		Aceratium	7	0
	Elaeocarpaceae	Aristotelia	5	0
		Crinodendron	2	0
		Dubouzetia	7	0
		Elaeocarpus	115	1
		Peripentadenia	2	0
		Platytheca	2	0
		Sericolea	3	0
		Sloanea	34	0
		Tetratheca	28	0
		Tremandra	2	0
		Vallea	1	1
		Afrostyrax	2	0
			876	6
Saxifragales	Altingiaceae	Altingia	1	0	Detailed reference was in the sheet 3
		Liquidambar	13	3
	Aphanopetalaceae	Aphanopetalum	2	0
	Cercidiphyllaceae	Cercidiphyllum	2	0
	Crassulaceae	Adromischus	28	0
		Aeonium	43	0
		Aichryson	17	0
		Chazaroa	1	0
		Cotyledon	11	0
		Crassula	155	0
		Cremnophila	2	0
		Diamorpha	1	0
		Dudleya	33	0
		Echeveria	130	0
		Graptopetalum	19	0
		Hylotelephium	26	3
		Hypagophytum	1	0
		Jovibarba	1	0
		Kalanchoe	86	1
		Kungia	1	0
		Lenophyllum	3	0
		Meterostachys	1	0
		Monanthes	11	0
		Orostachys	16	0
		Pachyphytum	17	0
		Petrosedum	2	0
		Phedimus	19	0
		Pistorinia	3	0
		Prometheum	5	0
		Pseudosedum	4	0
		Rhodiola	72	4
		Rosularia	13	0
		Sedum	240	1
		Sempervivella	1	0
		Sempervivum	46	1
		Sinocrassula	12	0
		Thompsonella	8	0
		Tylecodon	39	0
		Umbilicus	12	0
		Villadia	16	0
	Cynomoriaceae	Cynomorium	2	1
	Daphniphyllaceae	Daphniphyllum	20	0
	Grossulariaceae	Ribes	127	2
	Haloragaceae	Glischrocaryon	4	0
		Gonocarpus	36	0
		Haloragis	16	0
		Haloragodendron	6	0
		Laurembergia	3	0
		Meionectes	2	0
		Meziella	1	0
		Myriophyllum	51	0
		Proserpinaca	2	0
		Trihaloragis	1	0
	Hamamelidaceae	Chunia	1	0
		Corylopsis	21	0
		Dicoryphe	2	0
		Disanthus	1	0
		Distyliopsis	4	0
		Distylium	12	0
		Embolanthera	2	0
		Eustigma	3	0
		Exbucklandia	3	0
		Fortunearia	1	0
		Fothergilla	3	0
		Hamamelis	7	0
		Loropetalum	3	1
		Maingaya	1	0
		Matudaea	2	0
		Molinadendron	2	0
		Mytilaria	1	0
		Neostrearia	1	0
		Noahdendron	1	0
		Ostrearia	1	0
		Parrotia	2	0
		Parrotiopsis	1	0
		Rhodoleia	3	0
		Semiliquidambar	3	0
		Sinowilsonia	1	0
		Sycopsis	2	0
		Trichocladus	3	0
	Iteaceae	Choristylis	1	0
		Itea	12	0
		Pterostemon	2	0
	Paeoniaceae	Paeonia	52	14
	Penthoraceae	Penthorum	2	0
	Peridiscaceae	Medusandra	2	0
		Peridiscus	1	0
		Soyauxia	7	0
		Whittonia	1	0
	Saxifragaceae	Astilbe	27	0
		Saxifragopsis	1	0
		Bolandra	2	0
		Boykinia	7	0
		Hieronymusia	1	0
		Jepsonia	2	0
		Suksdorfia	2	0
		Sullivantia	3	0
		Telesonix	2	0
		Cascadia	1	0
		Saxifragodes	1	0
		Chrysosplenium	64	0
		Peltoboykinia	2	0
		Astilboides	1	0
		Bensoniella	1	0
		Bergenia	8	1
		Darmera	1	1
		Mukdenia	2	0
		Oresitrophe	1	0
		Rodgersia	5	0
		Asimitellaria	11	1
		Brewerimitella	2	0
		Conimitella	1	0
		Elmera	1	0
		Heuchera	49	0
		Lithophragma	11	0
		Mitella	2	0
		Mitellastra	1	0
		Ozomelis	3	0
		Pectiantia	1	0
		Spuriomitella	1	0
		Tellima	2	0
		Tiarella	3	0
		Tolmiea	2	0
		Leptarrhena	1	0
		Tanakaea	1	0
		Micranthes	72	0
		Saniculiphyllum	1	0
		Saxifraga	473	0
	Tetracarpaeaceae	Tetracarpaea	1	0
			2324	34

## Sheet: sheet2 Piperales
species	Reference（PMID OR DOI)
Aristolochia argentina	12711145
Aristolochia baetica	38762152
Aristolochia bracteolata Linn	36985550
Aristolochia bianorii	36536116
Aristolochia delavayi	37984873	24243612
Aristolochia indica	12165346
Aristolochia ringens	19835696
Aristolochia rotunda	25488155
Aristolochia mollissima	21783753
Aristolochia trilobata	28107177	30637578
Aristolochia odoratissima	32213823
Aristolochia elegans	22454670	22454670
Aristolochia krisagathra	10.1080/0972060X.2014.901623
Aristolochia gibertii	10.1002/ffj.1044
Aristolochia tagala	10.22376/ijpbs/lpr.2020.10.5.L13-19
Aristolochia contorta	10.1002/ece3.71175
Aristolochia gigantea	10.1016/j.flora.2016.09.005
Aristolochia chilensis	10.14411/eje.2009.010
Aristolochia asclepiadifolia	10.1002/ffj.2730080104
Asarum sieboldii	34439899	25534256	30513938	39236971	39521103	32395767	34948197
Asarum europaeum	34388332
Asarum heterotropoides	22833176	25881143	30149520	32970685	33407099	19960690	37284321
Asarum insigne	21137366	MEDLINE:21137366
Asarum glabrum	23513738	30549620
Asarum geophilum	36985550
Asarum yentunensis	36985550
Asarum splendens	36985550
Asarum cordifolium	36985550	23513738
Asarum caudigerellum	11038903
Asarum himalaicum	1418554	MEDLINE:21548367
Asarum debile	MEDLINE:21548367
Asarum atrovirens	6235026
Asarum caulescens	4676228	4477187
Asarum porphyronotum	6235026
Saruma henryi	7718135
Hydnora abyssinica	27209704
Piper arboreum	31064227
Piper abbreviatum	25632488	25671185
Piper acutifolium	37110583
Piper aduncum	17851397	32673283	28482935	31254186	38791458	23949677	31950299
Piper aequale	27717404
Piper alatipetiolatum	38582581
Piper aleyreanum	22588049
Piper amalago	38004495	29479742	20428889
Piper angustifolium	8792674
Piper arboreum	32673283	31473430	27973453
Piper augustum	31027274	27286333
Piper auritum	24273877	20428676	36417317
Piper austrosinense	28436658
Piper betle	28436658	39241994	39462084	39883310	33838705	27478476	26439423
Piper bisasperatum	9404513
Piper boehmeriaefolium	24712088
Piper boehmeriifolium	37840218	32379384
Piper borbonense	34325242	40215346
Piper brachypetiolatum	32496135
Piper caldense	34052872	38284478
Piper callosum	23949677	36565272	26712319	34287460	30508363
Piper capense	24555300
Piper capitarianum	33159226
Piper carpunya	33578706
Piper cernuum	27973453	35943030	25920262	11731928
Piper clausenianum	21213995
Piper claussenianum	24523158	28442412
Piper colubrinum	39178608
Piper corcovadensis	31064227	26993082	34766455
Piper cordoncillo	37103127
Piper corrugatum	27286333
Piper crassinervium	32006336	39598819	16274702
Piper cubeba	31096694	38835963	33499007	24498820
Piper curtispicum	27286333
Piper darienense	27286333
Piper demeraranum	22330429
Piper dilatatum	MEDLINE:111463
Piper diospyrifolium	27973453	31472258
Piper divaricatum	23949677	20420331	25375334	35807444	36222995
Piper duckei	22330429
Piper ecuadorense	32851854
Piper erecticaule	25632488
Piper eriopodon	36985563
Piper flaviflorum	28436658	25230516
Piper fulvescens	11378290
Piper gaudichaudianum	32673283	32006336	31473430	27973453	35840057	22978240
Piper gibbilimbum	17851397
Piper glabratum	28109914
Piper glandulosissimum	32496135
Piper goesii	11576595
Piper grande	27286333
Piper guineense	24088255	12462618	25771354
Piper hispidimervium	28436658
Piper hispidinervum	29971785	28416272	24106972	39274963	28489190	24665696
Piper hispidum	27286333	38088653	26536853	25742270	19835693	22978240
Piper hoffmannsegianum	11576595
Piper holtonii	38675573	32173778
Piper hongkongense	26415410
Piper jacquemontianum	27286333
Piper klotzschianum	23526766
Piper krukoffii	21941916
Piper laetispicum	39274856
Piper lanatum	25632488
Piper lanceaefolium	19835693	11399360
Piper leticianum	31027274
Piper lhotzkyanum	34121027
Piper longispicum	27286333
Piper longum	38444172	19679128	39178608	31717867
Piper macedoi	37203172
Piper maclurei	24712088
Piper madeiranum	32496135
Piper majusculum	26749846
Piper malacophyllum	32006336	28371557	26821820
Piper marginatum	23949677	32006336	34287460	30508363	31064227
Piper methysticum	35533912
Piper mikanianum	27973453	20428889	38284478	35840057
Piper miniatum	26749849
Piper mollicomum	36559647	30477092	39273981
Piper mollipilosum	32496135
Piper montium	31717867
Piper mosenii	27973453	38284478	36144647
Piper multiplinervium	27286333
Piper mutabile	31717867
Piper nigrum	12462618	31766491	36421726
Piper officinarum	23413576
Piper ovatum	19325517
piper puberulum	28436658
Piper purusanum	35179689
Piper regnellii	11731928	22978240
Piper reticulatum	27286333	38675573
Piper retrofractum	24712088
Piper rivinoides	27973453	35943030
Piper sanctifelicis	MEDLINE:111463
Piper sarmentosum	24712088	27638800	37242491
Piper septuplinervium	25522553
Piper solmsianum	11246267
Piper subscutatum	34207495
Piper subtomentosum	25522553
Piper trigonum	27286333
Piper trioicum	34951357
Piper tuberculatum	38684608	39513654	21721229	23157019
Piper umbellatum	24273877
Piper vicosanum	26545326
Piper xylosteoides	27973453	20428889	34669236
Piper yunnanense	37840218
Piper caninum	31717867	22174627
Peperomia blanda	11576595
Peperomia borbonensis	28273402
Peperomia circinata	34885940
Peperomia leptostachya	38930872
Peperomia macrostachya	19413127
Peperomia pellucida	19413127
Peperomia rotundifolia	19413127
Peperomia rupestris	11576595
Peperomia serpens	21971207
Macropiper excelsum	28065397
Manekia naranjoana	21366067
Houttuynia cordata	36558024	28701654	23280586	35527944
Anemopsis californica	16248573	18177907

## Sheet: sheet3 Oxalidales
species	Reference（PMID OR DOI)
Cnestis ferruginea	23513740
Eucryphia cordifolia	28290363
Averrhoa carambola	32455938
Oxalis pes-caprae	38540848
Elaeocarpus longifolius	36364351
Vallea stipularis	30508364

## Sheet: sheet4 Saxifragales
species	Reference（PMID OR DOI)
Liquidambar formosana	40133806
Liquidambar orientalis	23588094	40133806	29094608	18605734
Liquidambar styraciflua	40133806
Hylotelephium maximum	39982837
Hylotelephium spectabile	39982837
Hylotelephium telephium	39982837
Kalanchoe gastonis-bonnieri	30719063
Rhodiola crenulata	12710720
Rhodiola fastigiata	12710720
Rhodiola rosea	11867098	21120024
Rhodiola tangutica	36110120
Sedum pallidum	20645839
Sempervivum davisii	27937045
Cynomorium songaricum	19268518	32915486
Ribes nigrum	29389620	28992408
Ribes uva-crispa	23721163
Hamamelis virginiana	17253239	5756264
Paeonia arietina	20645750
Paeonia daurica	20645750
Paeonia delavayi	36751271	28677238
Paeonia ludlowii	32788519
Paeonia lutea x Paeonia suffruticosa	28677238
Paeonia mascula	20645750
Paeonia officinalis	20645750
Paeonia parnassica	12020932
Paeonia peregrina	20645750
Paeonia rockii	28677238
Paeonia suffruticosa	34495419	31928365
Paeonia tenuifolia	20645750
Paeonia turcica	20645750
Paeonia wittmanniana	20645750
Bergenia ciliata	21639116
Darmera peltata	27461155
Asimitellaria acerina	25615872

## Sheet: Sheet5
order	the number of family	the number of genus	the number of genus with volatiles	the number of species	the number of species with volatiles
Piperales	6	20	9	1333	155
Oxalidales	5	58	6	876	6
Saxifragales	16	129	7	2324	34
