# Supplementary material for: Molecular defense strategy of volatile organic compound-emitting plants (order Piperales) against herbivorous mammals
Source: Commun Biol. 2025 Dec 1;9:19. doi: 10.1038/s42003-025-09273-4 (PMC12770358; doi:10.1038/s42003-025-09273-4)
Supplement: Supplementary file 4 — Supplementary Data 2 [file 42003_2025_9273_MOESM4_ESM.xlsx]

## Sheet: Figure 1
Fig.1c
	Piperales	Oxalidales			the number of orders with volatiles
Genus	9/20 (0.450)	6/58 (0.103)		Piperales	155/161 (96.27%)
Species	155/1333 (0.116)	6/876 (0.007)		Oxalidales	6/161 (3.73%)
Fig. 1d
	H. cordata	P. pellucida	P. blanda	P. nigrum	A. caudigerellum
Aversion / Total	20/23 (0.870)	18/23 (0.783)	11/23 (0.478)	14/23 (0.609)	10/23 (0.435)
43.8333

## Sheet: Figure 2
Fig. 2c
	Water	Herba houttuyniae	50 μM SH	500 μM SH
Test solution / Total intake	0.45487	0.402865	0.470193	0.40678
	0.56044	0.44643	0.506018	0.391304
	0.511111	0.422838	0.520927	0.470588
	0.467105	0.373968	0.494543	0.306723
	0.533784	0.463092	0.414706	0.42029
	0.423338	0.330517	0.54513	0.322222
	0.503328	0.44743	0.440614	0.451269
	0.523758	0.430998	0.500801	0.395349
Fig.2e
	time(S)	F/F0
Bath	2.63	0.93	1	1.02	1.04	1.01	0.98	0.95	1.04	1.06	1.05	1.05	1.07	1.04	1.06	1.01	1	0.99	0.96	0.9
	8.63	0.93	1	1.02	1.04	1.01	0.98	0.95	1.03	1.07	1.05	1.05	1.07	1.03	1.06	1.01	1	0.99	0.96	0.9
	14.63	0.93	1.01	1.02	1.04	1.01	0.98	0.95	1.04	1.06	1.05	1.05	1.07	1.03	1.06	1.01	1	0.99	0.96	0.9
	20.63	0.93	1.01	1.02	1.04	1.02	0.98	0.95	1.04	1.06	1.05	1.05	1.07	1.02	1.06	1.01	1	0.99	0.96	0.91
	26.63	0.93	1.01	1.02	1.04	1.01	0.98	0.95	1.04	1.07	1.04	1.05	1.07	1.03	1.06	1.01	1	0.99	0.96	0.91
	32.63	0.93	1.01	1.02	1.04	1.01	0.98	0.96	1.04	1.06	1.04	1.05	1.07	1.04	1.06	1.01	1	0.99	0.96	0.91
500 μM SH	38.63	0.93	1.04	1.09	1.03	1	1.02	0.95	1.03	1.06	1.04	1.05	1.07	1.03	1.06	1.01	1	0.99	0.96	0.91
	44.63	0.93	1.05	1.06	1.04	1.02	1.03	0.96	1.03	1.06	1.03	1.05	1.16	1.03	1.05	1.01	1	0.99	0.96	0.91
	50.63	0.92	1.04	1.04	1.05	1.07	1.02	0.97	1.04	1.08	1.02	1.05	1.16	1.03	1.05	1.01	1	0.99	0.96	0.91
	56.63	0.93	1.04	1.05	1.05	1.15	1.01	0.97	1.05	1.12	1.02	1.05	1.16	1.03	1.06	1.02	1.01	1	0.96	0.9
	62.63	0.94	1.03	1.05	1.04	1.18	1	0.96	1.09	1.15	1.01	1.05	1.17	1.02	1.06	1.02	1.01	1	0.97	0.91
	68.63	0.95	1.02	1.05	1.06	1.18	0.99	0.96	1.08	1.18	1.01	1.06	1.16	1.03	1.07	1.03	1.01	1	0.98	0.91
	74.63	0.96	1.02	1.05	1.06	1.18	0.97	0.96	1.09	1.2	1.03	1.06	1.17	1.04	1.07	1.03	1.02	0.99	0.98	0.91
	80.63	0.97	1.02	1.05	1.07	1.18	0.96	0.95	1.09	1.23	1.03	1.07	1.16	1.04	1.07	1.03	1.03	1	0.99	0.92
	86.63	0.98	1.02	1.04	1.06	1.18	0.96	0.94	1.09	1.26	1.04	1.09	1.16	1.04	1.09	1.04	1.04	1.01	1.01	0.93
	92.63	0.98	1.02	1.05	1.06	1.17	0.96	0.94	1.09	1.27	1.06	1.09	1.17	1.04	1.09	1.05	1.05	1.01	1.02	0.95
	98.63	0.99	1.02	1.05	1.06	1.17	0.96	0.94	1.09	1.27	1.08	1.09	1.17	1.04	1.11	1.06	1.07	1.02	1.03	0.98
	104.63	0.99	1.02	1.05	1.06	1.16	0.96	0.95	1.09	1.27	1.08	1.09	1.17	1.05	1.11	1.06	1.09	1.03	1.05	1.07
	110.63	1	1.02	1.05	1.06	1.16	0.96	0.95	1.08	1.26	1.08	1.09	1.17	1.04	1.12	1.07	1.1	1.04	1.06	1.12
	116.63	1	1.02	1.04	1.06	1.16	0.96	0.94	1.08	1.26	1.1	1.09	1.17	1.05	1.12	1.06	1.11	1.05	1.07	1.14
10 μM Cap	122.63	1	1.02	1.06	1.06	1.17	1.05	1.24	1.07	1.25	1.11	1.09	1.18	1.06	1.13	1.2	1.12	1.07	1.1	1.15
	128.63	1	1.02	1.06	1.06	1.19	1.05	1.25	1.08	1.26	1.11	1.09	1.17	1.06	1.13	1.21	1.13	1.09	1.13	1.17
	134.63	1	1.02	1.06	1.06	1.21	1.05	1.25	1.08	1.27	1.12	1.09	1.18	1.08	1.12	1.21	1.13	1.1	1.14	1.19
	140.63	1	1.02	1.06	1.06	1.22	1.05	1.25	1.07	1.27	1.13	1.09	1.17	1.09	1.13	1.21	1.13	1.1	1.13	1.21
	146.63	1	1.02	1.06	1.06	1.22	1.05	1.25	1.07	1.28	1.14	1.09	1.18	1.11	1.13	1.21	1.13	1.11	1.13	1.23
	152.63	1	1.03	1.06	1.06	1.23	1.05	1.26	1.07	1.27	1.14	1.09	1.18	1.1	1.12	1.21	1.13	1.1	1.13	1.23
	158.63	1	1.03	1.05	1.07	1.24	1.05	1.25	1.07	1.28	1.15	1.09	1.18	1.09	1.14	1.21	1.13	1.09	1.12	1.24
	164.63	1.01	1.02	1.06	1.07	1.24	1.05	1.26	1.07	1.28	1.15	1.08	1.17	1.1	1.12	1.21	1.11	1.09	1.12	1.24
	170.63	1.01	1.03	1.06	1.06	1.24	1.05	1.26	1.08	1.27	1.16	1.08	1.18	1.1	1.13	1.21	1.1	1.08	1.11	1.25
	176.63	1.01	1.04	1.06	1.07	1.24	1.05	1.26	1.08	1.28	1.15	1.09	1.17	1.1	1.13	1.21	1.09	1.07	1.1	1.25
	182.63	1.02	1.03	1.06	1.07	1.25	1.05	1.26	1.08	1.28	1.15	1.09	1.18	1.11	1.13	1.21	1.08	1.07	1.1	1.24
	188.63	1.02	1.03	1.06	1.07	1.25	1.05	1.26	1.08	1.27	1.16	1.09	1.18	1.11	1.13	1.21	1.08	1.07	1.1	1.23
	194.63	1.02	1.04	1.06	1.07	1.25	1.05	1.26	1.09	1.28	1.15	1.09	1.18	1.11	1.13	1.21	1.07	1.07	1.1	1.23
70 mM KCl	200.63	1.0918	1.1342	1.1236	1.1236	1.3356	1.113	1.3356	1.1448	1.3674	1.219	1.1448	1.2508	1.1766	1.1978	1.2826	1.1872	1.2084	1.2614	1.3038
	206.63	1.1236	1.1342	1.1236	1.1342	1.3356	1.113	1.3356	1.166	1.3674	1.219	1.1554	1.2508	1.1766	1.1978	1.3038	1.219	1.2296	1.272	1.2932
	212.63	1.113	1.1236	1.1236	1.1342	1.3356	1.113	1.3462	1.166	1.3568	1.219	1.1554	1.2508	1.1872	1.2084	1.3144	1.219	1.219	1.272	1.2932
	218.63	1.1024	1.1236	1.1236	1.1342	1.3462	1.113	1.3462	1.166	1.3462	1.2296	1.1554	1.2508	1.1978	1.2084	1.3038	1.2084	1.219	1.2614	1.272
	224.63	1.1024	1.1236	1.1236	1.1342	1.3356	1.1024	1.3568	1.166	1.3568	1.2296	1.166	1.2402	1.1978	1.2084	1.2932	1.2084	1.2084	1.2508	1.272
	230.63	1.1024	1.1236	1.1236	1.1448	1.3462	1.113	1.3674	1.166	1.3568	1.2402	1.166	1.2508	1.1978	1.2084	1.2932	1.2084	1.2084	1.2508	1.272
	236.63	1.0918	1.113	1.1236	1.1448	1.3462	1.113	1.3674	1.1766	1.3568	1.2402	1.166	1.2402	1.1978	1.2084	1.2826	1.2084	1.1978	1.2508	1.272
Fig.2f
	time(S)	F/F0
Bath	2.63	0.99	1	0.99	0.99	1	0.99	0.96	1.02	1.03	1.06	0.97
	8.63	0.98	0.99	0.99	0.99	1	1	0.97	1.02	1.04	1.06	0.97
	14.63	0.99	1	0.99	0.99	1	0.99	0.97	1.02	1.04	1.05	0.97
	20.63	0.98	0.99		1	0.99	1	0.97	1.02	1.04	1.05	0.97
	26.63	0.98	0.99	0.99	0.99	0.99	0.99	0.97	1.02	1.04	1.05	0.97
	32.63	0.98	0.99	0.99	0.99	1	1	0.97	1.02	1.04	1.06	0.97
	38.63	0.98	0.99	0.99	0.99	1	0.99	0.97	1.02	1.04	1.05	0.97
100 μM AITC	44.63	0.98	0.99	0.99	0.99	0.99	1.01	0.98	1.02	1.04	1.06	1.09
	50.63	0.98	1	1	1	1	1.03	0.98	1.04	1.04	1.08	1.08
	56.63	1	1.02	1.01	1	1.01	1.08	1	1.05	1.04	1.09	1.05
	62.63	1	1.06	1.02	1	1.02	1.09	1	1.06	1.05	1.09	1.03
	68.63	1	1.06	1.03	1.02	1.03	1.09	1.01	1.06	1.05	1.08	1.02
	74.63	1	1.07	1.03	1.02	1.03	1.1	1.01	1.06	1.05	1.08	1.01
	80.63	1	1.07	1.05	1.02	1.05	1.09	1.01	1.06	1.06	1.08	1.01
	86.63	1	1.07	1.05	1.03	1.05	1.09	1	1.05	1.06	1.07	1
	92.63	1	1.07	1.04	1.04	1.04	1.09	1.01	1.06	1.06	1.07	1
	98.63	1	1.06	1.03	1.04	1.04	1.09	1	1.05	1.06	1.07	1
	104.63	0.99	1.06	1.02	1.04	1.03	1.09	1.01	1.05	1.06	1.07	1
	110.63	0.99	1.07	1.02	1.03	1.02	1.09	1.01	1.05	1.05	1.07	0.99
	116.63	0.99	1.06	1.02	1.04	1.02	1.09	1	1.05	1.05	1.07	0.99
10 μM Cap	122.63	1.05	1.09	1.12	1.14	1.11	1.1	1.04	1.07	1.12	1.09	1.2
	128.63	1.05	1.09	1.12	1.14	1.12	1.1	1.04	1.06	1.12	1.12	1.22
	134.63	1.06	1.1	1.12	1.14	1.12	1.11	1.03	1.06	1.12	1.13	1.22
	140.63	1.05	1.08	1.13	1.13	1.12	1.1	1.04	1.06	1.11	1.12	1.22
	146.63	1.05	1.09	1.12	1.13	1.11	1.11	1.03	1.06	1.12	1.12	1.22
	152.63	1.05	1.09	1.13	1.13	1.12	1.1	1.03	1.05	1.11	1.12	1.22
	158.63	1.05	1.08	1.12	1.13	1.12	1.1	1.03	1.06	1.11	1.12	1.22
	164.63	1.06	1.09	1.13	1.13	1.12	1.11	1.03	1.06	1.11	1.12	1.21
	170.63	1.05	1.09	1.12	1.13	1.12	1.1	1.03	1.06	1.11	1.12	1.21
	176.63	1.06	1.09	1.13	1.12	1.12	1.11	1.03	1.06	1.11	1.12	1.21
	182.63	1.05	1.09	1.12	1.13	1.11	1.1	1.02	1.06	1.11	1.12	1.21
	188.63	1.05	1.08	1.12	1.13	1.12	1.1	1.02	1.06	1.11	1.12	1.21
	194.63	1.05	1.09	1.12	1.12	1.12	1.11	1.03	1.06	1.11	1.12	1.21
70 mM KCl	200.63	1.1806	1.1488	1.1912	1.1912	1.1912	1.1806	1.1806	1.1806	1.1806	1.17	1.276
	206.63	1.1806	1.1382	1.1912	1.1806	1.1806	1.1594	1.1594	1.17	1.17	1.1806	1.276
	212.63	1.17	1.1382	1.1912	1.17	1.1806	1.17	1.1382	1.1594	1.17	1.17	1.2654
	218.63	1.17	1.1382	1.1912	1.1806	1.1806	1.17	1.1382	1.1594	1.1594	1.17	1.2654
	224.63	1.1594	1.1382	1.1912	1.17	1.1806	1.17	1.1276	1.1594	1.1594	1.17	1.276
	230.63	1.1594	1.1382	1.1806	1.1806	1.1806	1.1594	1.1276	1.1488	1.1488	1.1594	1.276
	236.63	1.1594	1.1382	1.1912	1.17	1.1806	1.1594	1.1276	1.1594	1.1594	1.1594	1.276
Fig. 2g
	AITC/Cap	SH/Cap
	21/50	20/48
Percentage	0.42	0.417
Fig. 2h
	AITC/KCl	SH/KCl
	21/95	20/84
Percentage	0.221	0.238
Fig. 2j
	Time	TRPA1 (F/F0)					AVERAGE	SEM	Null (F/F0)					AVERAGE	SEM
Bath	0	1.02	1	1	1	1.02	1.008	0.00489898	1.01	1	1.01	1.01	1	1.006	0.00244949
	4	1	1	1.02	1	1	1.004	0.004	1.01	1	1.02	1	1.02	1.01	0.00447214
	8	1.01	1.01	1.01	1	1	1.006	0.00244949	1.01	1.01	1.01	1.01	1	1.008	0.002
500 μM SH	12	1.03	1.01	1.02	1	1.02	1.016	0.00509902	1.02	1.01	1.01	1.01	1	1.01	0.00316228
	16	1.03	1.02	1.02	1.01	1	1.016	0.00509902	1.01	1.02	1.01	1.01	1.01	1.012	0.002
	20	1.02	1.03	1.02	1.01	1.02	1.02	0.00316228	1.01	1.01	1.02	1.02	1	1.012	0.00374166
	24	1.03	1.03	1.02	1.02	1.01	1.022	0.00374166	1.02	1.02	1	1.01	1.01	1.012	0.00374166
	28	1.04	1.03	1.03	1.02	1.02	1.028	0.00374166	1.01	1.02	1	1.02	1	1.01	0.00447214
	32	1.05	1.05	1.04	1.01	1.03	1.036	0.00748331	1	1.02	1.01	1.03	1.02	1.016	0.00509902
	36	1.08	1.06	1.05	1.01	1.04	1.048	0.0115758	1.01	1.01	1.02	1.01	1.02	1.014	0.00244949
	40	1.11	1.06	1.07	1.02	1.04	1.06	0.0151658	1.02	1.02	1.01	1.01	1.01	1.014	0.00244949
	44	1.09	1.06	1.12	1.05	1.04	1.072	0.0146287	1.01	1.01	1.01	1.02	1.02	1.014	0.00244949
	48	1.1	1.05	1.12	1.04	1.07	1.076	0.0150333	1.01	1.02	1.01	1.02	1.02	1.016	0.00244949
	52	1.12	1.06	1.13	1.03	1.08	1.084	0.0186011	1.01	1.01	1.01	1.03	1.02	1.016	0.004
	56	1.14	1.06	1.15	1.05	1.08	1.096	0.0206398	1.02	1.02	1.01	1.02	1	1.014	0.004
	60	1.16	1.07	1.15	1.06	1.09	1.106	0.0206398	1.02	1	1.01	1.02	1.01	1.012	0.00374166
	64	1.14	1.07	1.18	1.09	1.12	1.12	0.0192354	1.01	1.02	1.01	1.02	1	1.012	0.00374166
	68	1.16	1.07	1.21	1.13	1.13	1.14	0.0228035	1.02	1.02	1.02	1.03	1.01	1.02	0.00316228
	72	1.16	1.08	1.21	1.13	1.13	1.142	0.0213073	1.02	1.03	1.01	1.02	1.01	1.018	0.00374166
	76	1.18	1.08	1.22	1.11	1.13	1.144	0.02502	1.01	1.01	1.02	1.03	1.02	1.018	0.00374166
100 μM AITC	80	1.23	1.15	1.31	1.17	1.21	1.214	0.0278568	1.02	1.02	1.02	1.03	1	1.018	0.00489898
	84	1.24	1.16	1.33	1.17	1.22	1.224	0.0304302	1.02	1.02	1.01	1.02	1.02	1.018	0.002
	88	1.24	1.2	1.34	1.19	1.18	1.23	0.0293258	1.01	1.02	1.02	1.02	1.01	1.016	0.00244949
	92	1.24	1.23	1.34	1.19	1.18	1.236	0.0283901	1.03	1.01	1.01	1.03	1.02	1.02	0.00447214
	96	1.21	1.24	1.35	1.19	1.19	1.236	0.0299333	1.02	1.02	1.01	1.03	1.04	1.024	0.00509902
	100	1.21	1.23	1.38	1.2	1.19	1.242	0.0351283	1.03	1.02	1.03	1.02	1.04	1.028	0.00374166
	104	1.21	1.26	1.38	1.2	1.19	1.248	0.0351283	1.01	1.02	1.01	1.03	1.04	1.022	0.00583095
	108	1.24	1.24	1.38	1.2	1.22	1.256	0.0318748	1.03	1.01	1.02	1.03	1.02	1.022	0.00374166
	112	1.26	1.24	1.39	1.18	1.22	1.258	0.0355528	1.02	1.01	1.03	1.02	1.02	1.02	0.00316228
	116	1.25	1.23	1.4	1.2	1.24	1.264	0.0350143	1.03	1.02	1.02	1.03	1.03	1.026	0.00244949
	120	1.25	1.23	1.39	1.21	1.24	1.264	0.032187	1.03	1.02	1.02	1.03	1.03	1.026	0.00244949
70 mM KCl	124	1.42	1.45	1.51	1.4	1.38	1.432	0.0226716	1.39	1.43	1.48	1.43	1.36	1.418	0.020347
	128	1.47	1.52	1.57	1.46	1.42	1.488	0.0259615	1.44	1.44	1.58	1.5	1.41	1.474	0.0302655
	132	1.49	1.53	1.57	1.44	1.42	1.49	0.0277489	1.43	1.46	1.57	1.53	1.42	1.482	0.0292233
Fig.2m
Log（SH）	Normalized current					mean	SEM
-3.69897	0.56	0.71	1.8	0.94	1.32	1.066	0.200192
-3.52288	5.61	7.45	18.03	8.63	12.5	10.444	1.9738
-3.45593	45.7	52.11	76.4	57.9	58.8	58.182	4.58269
-3.39794	65.1	81.3	110.1	96	101.8	90.86	7.13092
-3.30103	100	100	100	100	100	100	0

## Sheet: Figure 3
Fig. 3b
		WT							TRPA1-KO
	Time(S)	F/F0					AVERAGE	SEM	F/F0					AVERAGE	SEM
Bath	1	1.02	1.02	1.01	1.01	1	1.012	0.00374166	1.01	1.01	1.01	1	1	1.006	0.00244949
	5	1	1.01	1	1	1.02	1.006	0.004	1	1.01	1.02	1.01	1.01	1.01	0.00316228
	9	1.01	1.01	1.02	1	1.01	1.01	0.00316228	1.02	1.02	1.02	1.02	1	1.016	0.004
	13	1.01	1.02	1.02	1	1.01	1.012	0.00374166	1.01	1.01	1.01	1.02	1.02	1.014	0.00244949
	17	1.01	1.01	1.01	1.01	1.01	1.01	0	1	1.03	1.02	1.01	1	1.012	0.00583095
	21	1.01	1.01	1.02	1.01	1	1.01	0.00316228	1.02	1.02	1.02	1.01	1.01	1.016	0.00244949
	25	1.01	1	1.01	1.01	1.02	1.01	0.00316228	1.01	1	1.01	1.02	1	1.008	0.00374166
SH	29	1.01	1.01	1	1.03	1.02	1.014	0.00509902	1.01	1	1.02	1	1.02	1.01	0.00447214
	33	1.02	1.01	1.01	1.06	1.03	1.026	0.00927362	1	1	1.01	1	1.01	1.004	0.00244949
	37	1.04	1.01	1.02	1.07	1.03	1.034	0.0102956	1	1	1.01	1.01	1.01	1.006	0.00244949
	41	1.05	1.03	1.04	1.13	1.05	1.06	0.0178885	1	1.02	1.01	1.01	1.01	1.01	0.00316228
	45	1.05	1.05	1.04	1.14	1.06	1.068	0.0182757	1.01	1.01	1	1.01	1	1.006	0.00244949
	49	1.07	1.06	1.08	1.15	1.07	1.086	0.0163095	1	1.02	1.01	1	1	1.006	0.004
	53	1.06	1.07	1.06	1.18	1.07	1.088	0.0231084	1	1.01	1.01	1.02	1	1.008	0.00374166
	57	1.08	1.08	1.09	1.2	1.09	1.108	0.0231084	1	1.02	1	1.02	1.01	1.01	0.00447214
	61	1.11	1.1	1.09	1.21	1.09	1.12	0.0228035	1	1.02	1.01	1.02	1.01	1.012	0.00374166
AITC	65	1.13	1.14	1.14	1.23	1.14	1.156	0.0186011	1.01	1.04	1.04	1.03	1.02	1.028	0.00583095
	69	1.13	1.15	1.16	1.25	1.14	1.166	0.021587	1.02	1.11	1.05	1.02	1.07	1.054	0.0169115
	73	1.13	1.15	1.17	1.27	1.16	1.176	0.0244131	1.06	1.14	1.08	1.04	1.09	1.082	0.0168523
	77	1.12	1.16	1.18	1.29	1.17	1.184	0.0283901	1.08	1.16	1.07	1.06	1.08	1.09	0.0178885
	81	1.14	1.14	1.19	1.31	1.17	1.19	0.0314643	1.08	1.16	1.07	1.07	1.09	1.094	0.0169115
	85	1.17	1.19	1.19	1.32	1.17	1.208	0.0283549	1.09	1.15	1.07	1.09	1.08	1.096	0.014
	89	1.17	1.19	1.19	1.32	1.19	1.212	0.0272764	1.09	1.16	1.07	1.08	1.08	1.096	0.0163095
	93	1.17	1.2	1.18	1.32	1.18	1.21	0.0279285	1.1	1.17	1.06	1.08	1.07	1.096	0.0196469
KCl	97	1.49	1.47	1.43	1.55	1.52	1.492	0.0205913	1.47	1.45	1.48	1.41	1.43	1.448	0.0128062
	101	1.59	1.52	1.53	1.6	1.58	1.564	0.0163095	1.55	1.58	1.58	1.64	1.52	1.574	0.0198997
	105	1.59	1.51	1.61	1.6	1.58	1.578	0.01772	1.57	1.61	1.6	1.63	1.53	1.588	0.0174356
Fig. 3c
F/F0	WT					KO
SH	1.11	1.1	1.09	1.21	1.09	1	1.02	1.01	1.02	1.01
AITC	1.17	1.2	1.18	1.32	1.18	1.1	1.17	1.06	1.08	1.07
KCl	1.59	1.51	1.61	1.6	1.58	1.57	1.61	1.6	1.63	1.53
Fig. 3d
	Water	500 μM SH	1000 μM SH
Test solution / Total intake	0.483051	0.44	0.349788
	0.550562	0.391304	0.376
	0.531516	0.470588	0.276139
	0.46993	0.195122	0.21978
	0.533784	0.550562	0.456897
	0.409722	0.322222	0.407895
	0.500849	0.343137	0.351852
		0.356436	0.378234
Fig. 3e
	Water	500 μM SH	1000 μM SH
Test solution / Total intake	0.517345	0.501466	0.37409
	0.580194	0.308943	0.468028
	0.584393	0.569672	0.384478
	0.473684	0.399684	0.580247
	0.534884	0.52	0.61039
	0.393939	0.597902	0.470405
	0.522059	0.503546	0.578164
	0.379562	0.546667	0.477212
Fig. 3f
	Water	200 μM AITC	1000 μM AITC
Test solution / Total intake	0.512195	0.0291262	0.0307692
	0.523666	0.0479998	0.0204078
	0.40458	0.0487804	0.0153846
	0.464789	0.0422538	0.0285717
	0.558824	0.0327866	0.047619
	0.53303	0.0363638	0.0517237
	0.520661
	0.449213
Fig. 3g
	Water	200 μM AITC	1000 μM AITC
Test solution / Total intake	0.6	0.0312499	0.0759496
	0.542636	0.0967743	0.0211644
	0.333333	0.461539	0.0466666
	0.472727	0.0857143	0.025
	0.587156	0.191011	0.0247936
	0.536585	0.105691	0.0220585
	0.43871
Fig.. 3h
	Tongue	Nasal mucosa
Ratio of TRPA1/GAPDH mRNA	7.68608e-07	0.000107877
	4.87895e-06	0.000105536
	1.57558e-06	2.75233e-05
	2.59785e-06	5.25049e-05
	1.40785e-07	1.61283e-05
	1.17026e-07	3.86617e-05
	4.2827e-07	4.90083e-05
	8.58663e-08	5.87482e-05
		1.70536e-05
		1.00015e-05
Fig.. 3i
	Water	1000 μM SH	200 μM AITC
Test solution / Total intake	0.318182	0.482143	0.315789
	0.528846	0.433333	0.384977
	0.508621	0.514451	0.293103
	0.511111	0.464286	0.0460526
	0.585366	0.459459	0.273684
	0.505376	0.470588	0.263736
	0.523077	0.469136	0.276151
		0.530864	0.353591
		0.511811	0.398773

## Sheet: Figure 4
Fig. 4d
Log(SH)M	ISH/I4-A					WT Mean	SEM
-4	0	0	0	0	0	0	0
-3.52288	0.268883	0.078195	0.255537	0.101105	0.181383	0.177021	0.034729
-3.45593	1.57676	0.669639	1.77213	0.909375	1.29945	1.24547	0.18271
-3.39794	1.75957	1.5122	2.2693	1.74931	1.69302	1.79668	0.112902
-3.30103	1.89881	1.65817	2.34935	1.82954	1.72524	1.89222	0.108739
Log(SH)M	ISH/I4-A					C621A Mean	SEM
-4	0	0	0	0	0	0	0
-3.52288	0.147304	0.08735	0.184901	0.053101	0.119342	0.1184	0.020481
-3.45593	1.0315	0.94314	1.07291	0.875579	1.01347	0.987321	0.031241
-3.39794	1.19994	1.24358	1.27496	1.17574	1.21458	1.22176	0.01543
-3.30103	1.22099	1.30105	1.35627	1.17329	1.2535	1.26102	0.0283057
Log(SH)M	ISH/I4-A					C641A Mean	SEM
-4	0	0	0	0	0	0	0
-3.52288	0.064521	0.076909	0.129573	0.050847	0.0655433	0.077479	0.012221
-3.45593	0.249602	0.103182	0.200082	0.078532	0.127996	0.151879	0.028422
-3.39794	0.701544	0.599397	0.343612	0.307803	0.428933	0.476258	0.067566
-3.30103	1.54912	1.51822	0.698923	1.12034	1.17359	1.21204	0.138643
Fig. 4f
	WT	C414A	C421A	C621A	C641A	C727A	C773A	C786A	C834A	C856A
ISH /I4-A	1.87628	2.232	1.83719	1.26102	1.25075	1.60372	1.69882	2.67	2.00735	2.0208
	1.70026	2.00362	1.5114	1.54894	1.60677	1.54214	1.52106	2.59976	1.916	1.98075
	2.1649	1.56117	1.82667	1.08986	1.22858	1.59428	1.68971	1.64328	1.70853	1.97357
	1.53013	1.45167	1.72102	0.987632	1.00764	1.52226	1.68179	1.90383
	1.77939	1.58831	1.66765	1.39872	1.20777	1.77497
	2.2601		1.96801			1.67938
			2
			1.80835

## Sheet: Figure 5
Fig. 5b
	Accepted	Refused
cow	3/23	20/23	H. cordata
	4/23	19/23	I. batatas + SH
	23/23	0/23	I. batatas
goat	3/22	19/22	H. cordata
	4/22	18/22	I. batatas + SH
	22/22	0/22	I. batatas
Fig. 5e
	H. cordata	P. pellucida	P. blanda	P. nigrum	A. caudigerellum
I/I4-A	1.17347	0.434652	0.557218	0.407547	0.463686
	1.40589	0.381699	0.676655	0.470059	0.28049
	1.21317	0.626143	0.319128	0.39741	0.274242
		0.216483	0.50301	0.594968	0.293087
		0.438174	0.337243	0.320105	0.293894
			0.20637	0.47643	0.613337
					0.444681

## Sheet: Figure S1
	Piperales	Oxalidales	Saxifragales
Genus	9/20 (0.450)	6/58 (0.103)	7/129 (0.054)
Species	155/1333 (0.116)	6/876 (0.007)	34/2324 (0.015)

## Sheet: Figure S5
Before	After
65.8	600
40.6	600
53.6	600
35.4	600
56.2	600
68.4	600
39.4	600
40.6	600
40.2	600

## Sheet: Figure S6
	WT	C621A	C641A	C621A/C641A
ISH/I4-A	1.99765	0.943264	1.37248	1.15187
	1.76508	1.52654	1.13148	1.20382
	1.5865	1.11922	1.02655	0.971648
	2.16548	1.27762	1.44711
